# Supplementary material for: Factors Associated with Progression of Atrial Fibrillation and Impact on All-Cause Mortality in a Cohort of European Patients
Source: J Clin Med. 2023 Jan 18;12(3):768. doi: 10.3390/jcm12030768 (PMC9917523; doi:10.3390/jcm12030768)
Supplement: Supplementary file 1 [file jcm-12-00768-s001.zip]

Archive with 1 entries (1 files):
- jcm-2121163-SI.pdf
